# Supplementary material for: Benefits of jasmonate-dependent defenses against vertebrate herbivores in nature
Source: eLife. 2016 Jun 29;5:e13720. doi: 10.7554/eLife.13720 (PMC4927296; doi:10.7554/eLife.13720)
Supplement: Figure 1—source data 3. — DOI: http://dx.doi.org/10.7554/eLife.13720.006 [file elife-13720-fig1-data3.xlsx]

## Sheet: Sheet1
Plot	Genotype	Leaf removal	Stalk Peel	Myrids	Noctuids	Flowers	Flowers Rank Transformed	Vert	Invert
old	AOC	92	0	50	0	5	25.5	46	25		Plot:	Location of Plants
old	AOC	90	0	70	0	0	5	45	35		Genotype:	Genotypes within locations
old	AOC	74	0	65	10	7	36.5	37	37.5		Leaf-removal:	% leaves removed by vertebrates
old	AOC	62	0	20	2	53	86	31	11		Stalk-peel	% of bark removed by vertrebrates
old	AOC	98	30	0	50	0	5	64	25		Myrids:	% leaf-damage by myrids
old	AOC	97	60	0	18	0	5	78.5	9		Noctuids:	% leaf-removal by noctuids
old	AOC	99	90	0	70	0	5	94.5	35		Flowers:	Number of produced flowers at census date (second census for snow plot)
old	AOC	100	95	0	0	0	5	97.5	0		Vert:	"Total" vertebrate damage (equal weighing for leaves and bark)
old	AOC	72	10	9	20	1	11	41	14.5		Invert:	Total invertebrate damage
old	AOC	83	20	45	5	3	16.5	51.5	25
old	AOC	70	0	40	12	14	55	35	26
old	AOC	100	100	0	0	0	5	100	0
old	AOC	72	1	15	11	13	52.5	36.5	13
old	AOC	100	80	0	0	0	5	90	0
old	EV	68	0	10	0	6	32	34	5
old	EV	69	0	7	2	7	36.5	34.5	4.5
old	EV	78	0	5	0	11	48	39	2.5
old	EV	58	5	20	10	19	61.5	31.5	15
old	EV	71	0	70	15	11	48	35.5	42.5
old	EV	60	0	10	15	7	36.5	30	12.5
old	EV	41	0	10	5	26	73.5	20.5	7.5
old	EV	45	0	10	5	38	81	22.5	7.5
old	EV	30	5	3	4	34	80	17.5	3.5
old	EV	8	0	7	6	14	55	4	6.5
old	EV	52	0	5	5	31	77	26	5
old	EV	51	0	25	5	8	40.5	25.5	15
old	EV	39	0	10	7	13	52.5	19.5	8.5
old	EV	47	0	8	5	0	5	23.5	6.5
old	EV	18	0	5	1	19	61.5	9	3
old	EV	74	0	25	5	28	76	37	15
poplar	AOC	0	0	0	10	18	60	0	5
poplar	AOC	0	0	0	15	5	25.5	0	7.5
poplar	AOC	0	0	17	0	5	25.5	0	8.5
poplar	AOC	0	0	30	70	8	40.5	0	50
poplar	AOC	0	0	75	0	16	58.5	0	37.5
poplar	AOC	0	0	15	0	8	40.5	0	7.5
poplar	AOC	0	0	50	0	5	25.5	0	25
poplar	AOC	0	0	30	10	10	45.5	0	20
poplar	AOC	0	0	0	0	9	43.5	0	0
poplar	AOC	0	0	0	1	10	45.5	0	0.5
poplar	AOC	0	0	0	0	6	32	0	0
poplar	AOC	0	0	20	0	1	11	0	10
poplar	AOC	0	0	17	0	3	16.5	0	8.5
poplar	AOC	0	0	0	0	4	20	0	0
poplar	AOC	0	0	55	0	8	40.5	0	27.5
poplar	AOC	0	0	35	0	6	32	0	17.5
poplar	EV	0	0	0	0	26	73.5	0	0
poplar	EV	0	0	0	0	7	36.5	0	0
poplar	EV	0	0	0	20	6	32	0	10
poplar	EV	0	0	0	0	1	11	0	0
poplar	EV	0	0	0	10	9	43.5	0	5
poplar	EV	0	0	0	10	5	25.5	0	5
poplar	EV	0	0	0	0	3	16.5	0	0
poplar	EV	0	0	20	0	2	13.5	0	10
poplar	EV	0	0	0	5	15	57	0	2.5
poplar	EV	0	0	10	0	12	50.5	0	5
poplar	EV	0	0	0	0	14	55	0	0
poplar	EV	0	0	0	0	3	16.5	0	0
poplar	EV	0	0	0	0	2	13.5	0	0
poplar	EV	0	0	15	0	5	25.5	0	7.5
poplar	EV	0	0	30	0	23	68.5	0	15
poplar	EV	0	0	15	0	6	32	0	7.5
poplar	EV	0	0	15	0	5	25.5	0	7.5
poplar	EV	0	0	5	0	4	20	0	2.5
poplar	EV	0	0	15	0	24	70.5	0	7.5
snow	AOC	0	0	11	2.5	48	85	0	6.75
snow	AOC	30	0	85	2	21	65	15	43.5
snow	AOC	35	0	16	8	11	48	17.5	12
snow	AOC	0	0	2	0.5	23	68.5	0	1.25
snow	AOC	60	0	20	0	5	25.5	30	10
snow	AOC	0	0	10.5	2.5	47	84	0	6.5
snow	AOC	20	0	58	0	21	65	10	29
snow	AOC	50	0	90	5	0	5	25	47.5
snow	AOC	0	0	12	0	76	88	0	6
snow	AOC	0	0	45	7.5	32	78.5	0	26.25
snow	AOC	60	0	40	0	32	78.5	30	20
snow	AOC	15	0	1.5	0	24	70.5	7.5	0.75
snow	EV	0	0	3	1	25	72	0	2
snow	EV	0	0	4	0.5	16	58.5	0	2.25
snow	EV	0	0	10	0.5	21	65	0	5.25
snow	EV	0	0	30	0	46	83	0	15
snow	EV	0	0	10	0.1	44	82	0	5.05
snow	EV	0	0	10	0	22	67	0	5
snow	EV	0	0	3	0.2	12	50.5	0	1.6
snow	EV	0	0	6	0	4	20	0	3
snow	EV	0	0	9	0	59	87	0	4.5
snow	EV	0	0	11	1	20	63	0	6
snow	EV	0.1	0	1	0	27	75	0.05	0.5
