# Supplementary material for: Benefits of jasmonate-dependent defenses against vertebrate herbivores in nature
Source: eLife. 2016 Jun 29;5:e13720. doi: 10.7554/eLife.13720 (PMC4927296; doi:10.7554/eLife.13720)
Supplement: Figure 2—source data 1. — DOI: http://dx.doi.org/10.7554/eLife.13720.012 [file elife-13720-fig2-data1.xlsx]

## Sheet: Fitness
		Number of flowers
Treatment	Genotype	1 DAD	3 DAD	6 DAD	9 DAD	13 DAD	17 DAD	22 DAD	26 DAD	35 DAD
Control	AOC	11	14	24	21	40	53	55	54	34
Control	AOC	22	25	38	66	97	95	121	82	63			DAD: days after defoliation
Control	AOC	8	8	22	33	45	59	72	69	51
Control	AOC	17	21	52	89	88	99	91	79	62
Control	AOC	18	29	47	61	77	81	69	83	69
Control	AOC	19	29	40	52	78	86	71	78	63
Control	AOC	16	23	39	55	79	73	79	66	50
Control	AOC	8	8	17	19	30	42	38	41	27
Control	AOC	19	21	41	63	91	95	81	97	85
Control	AOC	4	3	3	14	45	65	39	71	57
Control	AOC	16	25	42	51	69	108	62	83	65
Control	AOC	20	26	42	66	78	99	76	83	64
Rosette	AOC	0	23	28	39	63	65	51	74	57
Rosette	AOC	0	21	27	44	54	75	57	69	54
Rosette	AOC	0	24	40	58	70	92	80	81	68
Rosette	AOC	0	25	35	40	64	85	77	58	37
Rosette	AOC	0	22	30	41	66	69	71	67	45
Rosette	AOC	0	16	31	27	65	78	55	48	25
Rosette	AOC	0	21	28	32	35	55	52	52	28
Rosette	AOC	0	13	16	20	29	41	42	53	32
Rosette	AOC	0	18	30	38	44	63	47	61	40
Rosette	AOC	0	22	24	26	27	37	51	51	41
Rosette	AOC	0	25	29	45	54	71	58	61	47
Rosette	AOC	0	19	27	31	39	48	55	55	40
Rossete and stem	AOC	0	0	0	0	0	8	25	40	27
Rossete and stem	AOC	0	0	0	0	8	8	37	49	28
Rossete and stem	AOC	0	0	0	0	1	5	39	63	41
Rossete and stem	AOC	0	0	0	0	1	20	28	65	42
Rossete and stem	AOC	0	0	0	0	4	6	25	59	35
Rossete and stem	AOC	0	0	0	0	4	12	30	38	17
Rossete and stem	AOC	0	0	0	0	2	9	15	57	36
Rossete and stem	AOC	0	0	0	0	0	4	24	62	52
Rossete and stem	AOC	0	0	0	0	0	1	29	47	33
Rossete and stem	AOC	0	0	0	0	7	10	28	54	33
Rossete and stem	AOC	0	0	0	0	4	6	24	47	25
Rossete and stem	AOC	0	0	0	0	0	3	22	33	10
Stem peeling	AOC	0	0	0	0	0	1	16	31	7
Stem peeling	AOC	0	0	0	0	1	5	22	31	10
Stem peeling	AOC	0	0	0	0	1	2	13	26	5
Stem peeling	AOC	0	0	0	0	0	1	9	31	21
Stem peeling	AOC	0	0	0	0	0	2	16	28	14
Stem peeling	AOC	0	0	0	0	0	5	21	31	16
Stem peeling	AOC	0	0	0	0	0	0	6	21	8
Stem peeling	AOC	0	0	0	0	0	1	24	46	25
Stem peeling	AOC	0	0	0	0	3	8	22	31	9
Stem peeling	AOC	0	0	0	0	0	0	6	26	5
Stem peeling	AOC	0	0	0	0	0	2	17	30	8
Stem peeling	AOC	0	0	0	0	0	1	13	34	11
W+OS	AOC	15	19	40	45	82	101	99	67	43
W+OS	AOC	15	27	22	28	70	82	97	106	85
W+OS	AOC	19	26	42	57	89	102	87	77	56
W+OS	AOC	19	26	54	63	74	76	78	63	53
W+OS	AOC	15	21	32	39	49	55	45	47	33
W+OS	AOC	18	16	37	56	61	66	81	83	68
W+OS	AOC	19	26	46	54	85	107	90	86	73
W+OS	AOC	16	23	45	67	78	89	89	125	104
W+OS	AOC	6	15	33	39	45	68	61	61	39
W+OS	AOC	6	9	19	17	22	58	38	40	16
W+OS	AOC	12	21	31	35	56	61	55	71	50
W+OS	AOC	17	26	52	60	94	94	81	75	54
Control	EV	4	10	23	32	51	76	81	58	48
Control	EV	9	17	27	38	75	65	78	76	62
Control	EV	12	22	27	39	56	97	58	57	42
Control	EV	6	18	41	65	91	93	97	95	72
Control	EV	7	19	33	54	84	79	107	104	80
Control	EV	1	14	33	48	68	71	74	70	49
Control	EV	6	26	31	51	73	83	69	67	46
Control	EV	11	21	37	46	76	55	90	87	77
Control	EV	18	25	37	46	53	89	61	60	46
Control	EV	10	19	33	44	84	62	69	66	45
Rosette	EV	0	22	33	38	53	55	53	51	29
Rosette	EV	0	17	30	33	47	88	68	67	44
Rosette	EV	0	28	40	44	80	49	67	65	41
Rosette	EV	0	25	34	35	45	49	45	42	21
Rosette	EV	0	36	41	42	47	50	62	58	48
Rosette	EV	0	15	22	23	34	44	46	44	30
Rosette	EV	0	16	23	32	47	55	47	44	29
Rosette	EV	0	12	18	24	44	45	52	51	28
Rosette	EV	0	20	33	41	61	55	66	64	40
Rosette	EV	0	27	32	42	53	49	93	69	65
Rossete and stem	EV	0	0	0	0	0	4	39	37	30
Rossete and stem	EV	0	0	0	0	0	1	12	27	22
Rossete and stem	EV	0	0	0	0	3	4	35	62	56
Rossete and stem	EV	0	0	0	0	0	1	25	35	27
Rossete and stem	EV	0	0	0	0	0	0	16	26	19
Rossete and stem	EV	0	0	0	0	0	0	7	23	14
Rossete and stem	EV	0	0	0	0	1	3	21	39	38
Rossete and stem	EV	0	1	1	3	9	13	34	58	56
Rossete and stem	EV	0	0	0	0	2	2	18	28	21
Rossete and stem	EV	0	0	0	0	4	10	19	37	29
Stem peeling	EV	0	0	0	0	0	1	14	17	8
Stem peeling	EV	0	0	0	0	0	0	11	12	9
Stem peeling	EV	0	0	0	0	0	0	16	17	11
Stem peeling	EV	0	0	0	0	1	5	14	19	14
Stem peeling	EV	0	0	0	0	1	0	10	12	8
Stem peeling	EV	0	0	0	0	0	1	13	14	9
Stem peeling	EV	0	0	0	0	0	2	17	18	10
Stem peeling	EV	0	0	0	0	0	1	22	23	14
Stem peeling	EV	0	0	0	0	1	6	19	21	14
Stem peeling	EV	0	0	0	0	0	3	15	16	11
W+OS	EV	15	21	35	20	39	64	49	48	36
W+OS	EV	11	18	28	27	64	54	67	65	51
W+OS	EV	15	31	48	29	46	47	48	46	31
W+OS	EV	1	8	30	56	82	84	88	84	61
W+OS	EV	11	18	37	46	76	71	99	97	73
W+OS	EV	11	16	35	41	61	64	67	65	44
W+OS	EV	13	21	39	37	59	69	55	52	31
W+OS	EV	7	11	29	33	63	42	77	74	64
W+OS	EV	14	24	34	31	38	74	46	45	31
W+OS	EV	11	17	39	32	72	50	57	55	34
W+OS	EV	22	22	28	46	66	72	73	72	50
