# Supplementary material for: Benefits of jasmonate-dependent defenses against vertebrate herbivores in nature
Source: eLife. 2016 Jun 29;5:e13720. doi: 10.7554/eLife.13720 (PMC4927296; doi:10.7554/eLife.13720)
Supplement: Figure 3—source data 1. — DOI: http://dx.doi.org/10.7554/eLife.13720.015 [file elife-13720-fig3-data1.xlsx]

## Sheet: Primary and seco metab
Genotype	Treatment	Tissue	Glucose (mg/gFM)	Fructose (mg/gFM)	Sucrose (mg/gFM)	Starch (mg/gFM)	Nicotine (mg/gFM)	Chlorogenic acid (mg/gFM)	Rutin (mg/gFM)	DTGs (Peak area/gFM)
EV	Control	Leaves	0.541671	0.485427	0.283929	1.13383	0.596308	0.182306	1.03694	0.009248
EV	Control	Leaves	0.645516	0.55728	0.300957	1.26557	0.656554	0.204583	1.16379	0.00414
EV	Control	Leaves	0.347526	0.315276	0.222783	1.17155	0.531385	0.213417	1.1637	0.003595
EV	Control	Leaves	0.341463	0.280059	0.283026	1.05975	0.2792	0.127972	0.752545	0.005523
EV	Control	Leaves	0.440277	0.383517	0.304827	0.705982	0.373662	0.162139	0.932333	0.011424
AOC	Control	Leaves	0.494715	0.592368	0.45279	1.2427	0.127015	0	0.880788	0
AOC	Control	Leaves	0.599721	0.495231	0.247422	0.867036	0.174892	0	0.887	0
AOC	Control	Leaves	0.390612	0.406092	0.350751	0.767745	0.165231	0.138083	1.06064	0
AOC	Control	Leaves	0.369843	0.446727	0.191565	0.914923	0.155262	0.1245	1.14161	0
AOC	Control	Leaves	0.717369	0.695568	0.173892	0.786509	0.186831	0.146028	1.33415	0
EV	W+W	Leaves	0.286767	0.081786	0.287154	0.591445	0.622954	0.08025	0.673364	0.006152
EV	W+W	Leaves	0.26187	0.127839	0.314502	0.458927	0.6944	0.115944	0.840485	0.012581
EV	W+W	Leaves	0.428796	0.232458	0.340947	0.894791	0.512677	0.0906667	0.791697	0.012883
EV	W+W	Leaves	0.365586	0.103587	0.298764	0.490591	0.499569	0.107472	0.881182	0.012116
EV	W+W	Leaves	0.493167	0.222654	0.350235	0.611773	0.718892	0.0987222	0.896576	0.007101
AOC	W+W	Leaves	0.631584	0.627198	0.329466	0.813873	0.204677	0.152667	1.0777	0
AOC	W+W	Leaves	0.545541	0.46053	0.409962	1.06386	0.1248	0.227167	1.38209	0
AOC	W+W	Leaves	0.307923	0.2838	0.418605	0.672755	0.208185	0.166167	1.22858	0
AOC	W+W	Leaves	0.516774	0.476913	0.469947	1.07539	0.138462	0.143778	1.02182	0
AOC	W+W	Leaves	N.A	N.A	N.A	N.A	0.198585	0.178306	1.38055	0
EV	W+OS	Leaves	0.14448	0.200079	0.288702	0.299632	0.987262	0.110333	0.86203	0.013172
EV	W+OS	Leaves	0.08901	0.098298	0.281736	0.263864	1.22172	0.0821111	0.601182	0.013686
EV	W+OS	Leaves	0.060114	0.285477	0.287025	0.433714	1.18394	0.187222	0.943394	0.013123
EV	W+OS	Leaves	0.108489	0.126678	0.308181	0.179232	0.908431	0.07375	0.766545	0.012002
EV	W+OS	Leaves	0.0798509	0.0860431	0.277608	0.536523	1.06702	0.109583	0.721727	0.005423
AOC	W+OS	Leaves	0.363006	0.620619	0.471108	0.764423	0.156862	0.169889	1.181	0
AOC	W+OS	Leaves	0.341979	0.63339	0.468786	0.814459	0.159262	0.136306	1.01442	0.003094
AOC	W+OS	Leaves	0.445566	0.746523	0.405963	0.679595	0.160677	0.140306	1.1847	0
AOC	W+OS	Leaves	0.396804	0.429957	0.587466	0.713409	0.198031	0.0909722	1.09712	0.003198
AOC	W+OS	Leaves	0.493683	0.632616	0.570696	1.07422	0.201231	0.122722	1.20615	0
EV	Control	Stems	0.98814	0.17286	0.590562	0.730805	1.13735	0	0	0
EV	Control	Stems	0.714531	0.0994589	0.763422	0.741555	0.484308	0	0	0
EV	Control	Stems	0.767937	0.107328	0.715047	0.706959	0.766031	0	0	0
EV	Control	Stems	0.345075	0.074046	0.906354	0.489027	1.1424	0	0	0
EV	Control	Stems	0.645516	0.108102	1.2353	0.708718	0.625292	0	0	0
AOC	Control	Stems	0.945699	0.242391	0.844692	0.643632	0.155877	0	0.0926667	0.003058
AOC	Control	Stems	0.961953	0.256581	0.826245	0.841823	0.112738	0	0.0822424	0.002714
AOC	Control	Stems	0.701631	0.177891	1.06296	1.01871	0.1008	0	0.10503	0.003466
AOC	Control	Stems	0.459369	0.075723	0.946602	0.703636	0.143077	0	0.0942121	0.003109
AOC	Control	Stems	0.326628	0.132096	1.22292	0.570532	0.155692	0	0.109	0.003597
EV	W+W	Stems	0.244713	0.071466	1.26214	0.69875	3.92382	0	0	0
EV	W+W	Stems	0.486072	0.102297	0.983625	0.841823	3.07428	0	0.0840909	0
EV	W+W	Stems	0.207819	0.068628	0.844563	0.794132	1.33846	0	0.0864242	0
EV	W+W	Stems	N.A	N.A	N.A	0.369605	3.96215	0	0.0640606	0
EV	W+W	Stems	N.A	N.A	N.A	N.A	2.39748	0	0.054303	0
AOC	W+W	Stems	0.655836	0.066306	0.959889	0.873095	0.239323	0	0	0.002775
AOC	W+W	Stems	0.941313	0.295023	0.78948	0.7095	0.150092	0	0	0.002852
AOC	W+W	Stems	0.813732	0.207561	0.901452	0.507791	0.171015	0	0	0.002114
AOC	W+W	Stems	0.59856	0.143061	1.25401	0.616268	0.123446	0	0	0.001792
AOC	W+W	Stems	0.945699	0.209109	0.795801	0.492936	0.158462	0	0	0.001975
EV	W+OS	Stems	0.140094	0.072885	0.792189	0.345759	1.30486	0	0	0
EV	W+OS	Stems	0.135579	0.107199	0.764583	0.206986	2.09489	0	0	0
EV	W+OS	Stems	0.140997	0.070563	0.764325	0.410064	0.719385	0	0	0
EV	W+OS	Stems	0.104877	0.061404	0.758004	0.441727	2.19065	0	0	0
EV	W+OS	Stems	N.A	N.A	N.A	N.A	1.71569	0	0	0
AOC	W+OS	Stems	0.547734	0.113907	1.25388	0.409282	0.191446	0	0	0
AOC	W+OS	Stems	0.584628	0.101652	0.888165	0.669823	0.138092	0	0	0
AOC	W+OS	Stems	0.598302	0.117003	0.939507	0.733541	0.176185	0	0.0701515	0.002315
AOC	W+OS	Stems	0.466851	0.126549	1.0222	0.731391	0.219262	0	0	0
AOC	W+OS	Stems	0.74304	0.227943	0.811926	0.62135	0.181046	0	0.0510606	0.001685
