# Supplementary material for: Benefits of jasmonate-dependent defenses against vertebrate herbivores in nature
Source: eLife. 2016 Jun 29;5:e13720. doi: 10.7554/eLife.13720 (PMC4927296; doi:10.7554/eLife.13720)
Supplement: Figure 4—source data 1. — DOI: http://dx.doi.org/10.7554/eLife.13720.018 [file elife-13720-fig4-data1.xlsx]

## Sheet: First trial
	Simba 1				Nala 1				Moose 1				Maynard 1				Jerome 1				Scar 1				Bunnicula 1				Zazzu 2				Simba 2				Nala 2				Moose 2				Maynard 2				Jerome 2
	Amount of pellet (g)
Time (h)	Alfalfa	AOC	EV		Alfalfa	AOC	EV		Alfalfa	AOC	EV		Alfalfa	AOC	EV		Alfalfa	AOC	EV		Alfalfa	AOC	EV		Alfalfa	AOC	EV		Alfalfa	AOC	EV		Alfalfa	AOC	EV		Alfalfa	AOC	EV		Alfalfa	AOC	EV		Alfalfa	AOC	EV		Alfalfa
0	20.9	20.8	21		20	19.9	20.1		20	20	19.9		20	20	20		20	20	19.9		20	20	20		20	20.1	20.1		20	20.1	20		20.1	20	20		20	20.1	20		20.1	20.1	20		20.1	20.1	20.1		20
0.5	20.7	20.7	20.8		19.9	20	20		20	20	19.8		20	20.1	19.8		20	20.1	19.9		20	20	20		19.6	20	19.7		20.1	20.1	20.1		18.5	20	19.9		20	20.1	20		20.1	20.1	20		20.1	20.2	20.1		20
1	20.7	20.7	20.8		19.9	20	20		20.1	20	19.8		20	20.1	19.2		20.1	20.1	19.9		20.1	20	20		18.9	19.2	19.5		20.2	20.1	20.2		18.4	20	19.9		20	20.1	20		20.2	20.1	20		20.1	20.2	20.1		20
1.5	20.7	20.7	20.8		19.9	20	20		20.1	19.9	19.8		20	20.1	19.2		20.1	20.2	20		20.1	20	20.1		17.9	19	19.5		20.2	20.2	20.2		18.5	20.1	19.9		20	20.1	20		20.2	20.1	20		20.1	20.2	20.1		20
2	20.7	20.7	20.9		19.9	20	20		20.2	20	19.9		20.1	20.2	19.2		20.1	20.2	20		20.2	20.1	20.2		17.7	18.5	19.5		20.3	20.2	20.3		18.4	20.1	19.9		20.1	20.1	20		20.2	20.1	20		20.1	20.2	20.1		20.1
2.5	20.7	20.8	20.9		19.9	20	20		20.2	20	19.9		20.1	20.2	19.2		20.2	20.2	20		20.3	20.1	20.3		17.7	18.6	19.5		20.3	20.3	20.3		18.5	20.1	19.9		20.1	20.1	20.1		20.2	20.1	20		20.2	17.9	20.1		20.1
3	20.7	20.7	20.9		19.9	20.1	20		20.2	20	19.9		20.1	20.2	17.9		20.2	20.2	20.1		20.3	20.1	20.3		17.7	18.5	19.5		20.4	20.3	20.4		18.5	20.1	19.9		20.1	20.2	20.1		20.2	20.1	20		20.2	17.9	20.1		20.1
3.5	20.7	20.7	21		19.9	20.1	20		20.2	20	19.9		20.1	20.2	17.9		20.2	20.2	20.1		20.3	20.2	20.4		17.8	18.5	19.5		20.4	20.4	20.5		18.5	20.1	19.9		20.1	20.2	20.1		20.2	20.1	20		20.2	17.9	20.1		20.1
4	20.7	20.8	21		19.9	20.1	20		20.3	20	19.9		20.1	20.2	17.9		20.3	20.3	20.1		20.3	20.2	20.4		16	18	19.5		19.2	20.4	20.5		16.9	20.1	19.8		20.1	20.2	20.1		20.3	20.2	20		20.2	17.9	20.1		20.2
4.5	20.7	20.8	21		19.9	20.1	20		20.3	20	19.9		20.1	20.2	17.9		20.3	20.2	20.1		20.3	20.1	20.5		16	18.1	19.4		15.3	20.5	20.5		16.9	18.4	19.8		17.4	20.2	20.1		20.3	20.2	20.1		20.3	17.9	20.1		20.2
5	20.7	20.2	21		19.9	20.1	20		20.3	20	19.9		20.2	20.2	17.9		20.3	20.2	19.8		20.4	20.1	20.4		12.4	18.1	19.5		15.3	20.5	20.6		16.9	18.4	19.7		17.4	20.2	20.1		20.3	20.2	20.1		20.3	15.5	20.2		20.2
5.5	20.7	18.8	21		19.9	20.2	20		20.3	20	19.9		20.2	18	18		20.3	20.2	19.8		18.6	20.1	20.5		10.7	17.7	19.5		11.8	20.5	20.6		14.3	18.4	19.7		17.4	20.2	20		20.3	20.2	20.1		18.1	15.5	19.7		20.2
6	17.3	17.4	21		19.9	20.2	20		20.3	19.6	19.9		20.2	18.1	18		20.3	20.2	19.8		18.6	20.2	20.5		9.3	17.4	19.5		9.2	20.6	20.6		14.2	16.1	19.7		17.5	20.2	20		18.2	20.2	20.1		18.1	15.5	19.7		20.3
6.5	17.3	17.2	21		20	20.2	20		19.7	19.7	19.8		20.3	18.1	17.1		20.3	20	19.8		18	20.2	20.5		6.8	16.7	19.5		9.2	20.6	20.6		14.2	14.1	19.7		17.5	20.2	20		16.4	20.2	19.6		15.5	15.5	19.8		20.3
7	15.5	16.4	21.1		20	20.2	20		17	19.7	19.8		18.6	18.1	17		20.3	19.9	19.8		13.9	20.2	20.5		3.7	16.1	19.5		5.5	20.6	20.6		11.2	13.3	19.7		14.3	17.7	20		14.3	20.2	19.6		13	15.5	19.8		20.3
7.5	15.5	15.5	21.1		20	20.2	20.1		15.5	19.7	19.9		15.7	18.2	16.8		20.4	20	19.8		12.9	20.2	20.5		1.4	14.4	19.5		5.6	20.6	20.6		11.2	12.1	19.7		12.8	17.7	20		12.4	20.2	19.6		13	15.5	19.8		19.6
8	15.2	15	21.1		20	20.3	20.1		11.7	19.6	19.9		15.8	18.2	16.9		20.4	20	19.8		9.9	20.3	20.5		0.5	14	19.6		4.6	20.6	20.7		6.9	11.4	19.7		8.5	17.7	20		9.4	20.2	19.6		9.3	15.6	19.8		15
8.5	11.9	14.4	21.1		20	20.3	20		11.3	19.6	19.9		15.8	15.6	16.9		20.4	20	19.9		7.2	19	20.5		0.6	12.9	19.4		4.7	20.7	20.7		6.9	11.4	19.7		8.5	17.7	20		7.3	20.2	19.6		9.3	15.6	19.8		12.6
9	11.9	14.4	21.1		20	20.3	20.1		8.9	19.5	19.9		12.5	15.6	16.9		20.5	20	19.9		7.1	17	20.5		0.2	11.2	19.4		2.9	20.7	20.7		6.9	9.4	19.8		5.7	16.4	20.1		3.9	20.2	19.6		6.6	14.9	19.8		8.3
9.5	8.2	14.4	21.2		13.3	20.3	20.1		6.5	19.5	19.9		10.1	15.6	17		20.5	20.1	19.9		7.1	17	20.6		0	9.1	19.4		2.8	20.7	20.7		2.1	8.5	19.8		5.7	16.5	20.1		2.2	20.2	19.6		3.5	14.9	19.8		7.2
10	8.2	14.5	21.2		13.3	20.3	20.1		6.5	19.5	19.9		10.1	15.7	17		20.5	20.1	19.9		6	14.8	20.6		0	6.5	19.5		2.1	20.7	20.7		2.1	8.5	19.8		2.2	16.5	20.1		0.3	20.2	19.5		1.5	14.9	19.8		5.8
10.5	6.4	13.2	21.2		13.3	20.3	20.1		3.4	19.5	19.7		5.2	15.7	17.1		20.6	20.1	20		6	14.8	20.6		0	5.4	19.5		2	20.8	20.7		1.8	7.1	19.8		2.2	14.2	20.1		0	20.2	19.2		0.6	14.9	19.8		2.8
11	6.4	12.1	21.1		13.3	20.3	20.1		3.4	19.6	19.7		5.3	15.7	17.1		20.6	20.1	20		6.1	14.8	20.6		0	2.4	19.5		1.9	20.2	20.7		1.8	7.1	19.8		2.2	14.2	20.1		0	20.2	19.1		0.6	10.9	19.8		1.6
11.5	6.5	12.2	21.1		11.6	20.4	20.1		1.3	19.6	19.8		2.8	15.7	17.1		20.6	20.1	20		6.1	13.3	20.6		0	1.3	19.5		1.9	20.3	20.7		0.4	7.1	19.8		2.3	12.3	20.1		0	20.2	19.3		0.6	9.4	19.8		0.5
12	1.5	12.2	21.2		6.9	20.4	20.1		0.2	18.8	19.8		2.9	15.8	17.1		20.6	20.2	20		6.1	12.7	20.6		0	0	19.1		1.9	20.3	20.8		0.3	3.4	19.8		2.3	11.1	20.1		0	20.2	19.4		0.6	9.4	19.8		0.4
12.5	1.5	12.1	21.1		5.7	20.4	20.2		0.2	17.1	19.8		2.9	12.7	16.7		20.2	20.2	20		6.1	12.7	20.6		0	0	18.9		1.7	20.3	20.8		0.3	2.7	19.8		0.3	9.5	19.4		0	20.2	19.4		0.6	6	19.8		0.4
13	1.5	12.1	21.2		3.9	20.4	20.2		0.2	17.1	19.8		2.2	12.7	16.7		17.7	20.3	20.1		6.1	11.5	20.7		0	0	18.5		1.8	20.3	20.8		0	1.5	19.8		0.3	9.5	19.4		0	20.2	19.4		0.6	4.6	19.8		0.3
13.5	0.6	9.4	21.2		1	20.1	20.2		0.2	16.6	19		0.7	12.7	16.8		16.4	20.3	20.1		6.1	10.7	20.7		0	0	18.4		1.7	19.2	20.8		0	1.5	19.8		0.3	7	19.4		0	20.2	19.4		0.6	2.2	19.9		0.3
14	0.6	9.4	21.2		0.6	20.2	20.2		0.2	16.4	19		0.7	9.8	16.8		14.8	20.3	20.1		6.1	10.8	20.7		0	0	18.4		1.8	18.9	20.8		0	0	19.8		0.2	4.5	19.4		0	20.2	19.4		0.4	0.5	19.6		0
14.5	0.5	7.3	21.2		0	18	20.2		0.2	16.5	19		0.8	9.8	16.9		14.8	20.3	20.1		6	10.3	20.7		0	0	18.4		1.8	18.9	20.8		0	0	19.5		0.2	4.5	19.4		0	20.2	19.4		0.4	0.1	19		0
15	0.5	7.3	21.2		0	17.2	20.2		0.2	16.5	19		0.8	9	16.4		14.8	20.3	20.1		2.7	10.3	20.7		0	0	18.4		1.5	17.8	20.8		0	0	19.1		0	1.7	19.4		0	20.2	19.4		0.4	0.1	18		0
15.5	0.5	5.6	21.2		0	15.7	20.2		0.2	16.5	19		0.8	4.2	16.5		14.8	20.3	20.1		2.8	10.3	20.7		0	0	18.4		1.5	16	20.8		0	0	19.1		0	0.8	19.4		0	20.2	19.4		0.4	0.1	18		0
16	0.4	5.6	21.2		0	15.8	20.2		0.2	16.5	17.9		0.9	4.2	16.5		13.7	20.3	20.1		2.8	7.8	20.7		0	0	18.4		1.5	14.2	20.9		0	0	19.1		0	0	19.4		0	20.2	19.4		0.4	0.2	17		0
16.5	0.5	2.8	21.2		0	13.6	20.1		0.3	16.5	17.8		0.9	3.2	16.5		14.6	20.3	20.1		2.8	7.2	20.7		0	0	18.2		1.5	12.1	20.9		0	0	18.5		0	0	19		0	20.3	19.4		0.4	0.2	17		0
17	0.4	2.2	21.2		0	13.4	19.8		0.3	16.3	17.6		0.9	1.5	16.5		10.7	20.3	20.1		2.7	3.1	20.7		0	0	18.3		1.5	8.9	20.9		0	0	18.5		0	0	19		0	20.3	19.4		0.4	0.2	17		0
17.5	0.5	0.6	21.2		0	12.7	19.5		0.4	16.3	17.6		0.9	0.8	16.6		9.4	20.3	20.1		2.6	2.4	20.5		0	0	18.2		1.5	5.9	20.9		0	0	18.4		0	0	18.5		0	20.3	19.4		0.4	0.2	17.1		0
18	0.5	0.5	21.2		0	9.5	19.5		0.4	16.3	17.6		0.9	0.8	14.8		7.2	20.4	20.1		2.6	2.4	20.5		0	0	18.3		1.5	3.8	20.9		0	0	18.4		0	0	18.5		0	20.3	19.5		0.4	0.2	17.1		0
18.5	0.5	0.5	21.2		0.1	7.9	18.7		0.5	16.7	17.6		0.9	1	14.8		5.4	20.3	20.1		2.6	2.4	20.5		0	0	18.3		1.5	2.7	20.9		0	0	18.4		0	0	18.4		0	20.3	19.5		0.4	0.2	17.1		0
19	0.5	0.5	20.5		0.1	6.7	18.8		0.5	16.3	17.4		1	1	14.8		3.7	20.4	20.1		2.6	0.4	20.5		0	0	18.3		1.5	0.6	20.9		0	0	18.4		0	0	18.4		0	20.3	19.5		0.4	0.1	17.1		0
19.5	0.5	0.5	20.5		0.1	2.7	18.8		0.6	16.2	17.4		1	1	14.6		2.3	20	20.1		1.2	0.4	20.1		0	0	18.3		1.5	0.6	20		0	0	18.4		0	0	17.2		0	20.3	19.5		0.4	0.1	17.1		0
20	0.4	0.5	20.5		0.1	0.9	18.8		0.6	16.2	17.4		1	1	14.7		0.9	20.3	20.1		0.3	0.4	19.8		0	0	18.3		1.5	0.6	19.7		0	0	18.4		0	0	17.1		0	20.3	19.5		0.4	0.1	17.2		0
20.5	0.5	0.5	20.6		0.1	0.9	18.7		0.6	16	17.5		1	1	14.1		0.6	20.3	20.1		0.3	0.4	19.5		0	0	18.4		1.5	0.6	19.4		0	0	18.4		0	0	17.2		0	20.4	19.6		0.4	0.1	17.2		0
21	0.4	0.5	20.5		0.1	0.9	18.8		0.7	16.1	17.5		1	1	14.1		0.6	20.3	20.1		0.3	0.4	19.5		0	0	18.4		0.2	0.6	19.1		0	0	18.4		0	0	17.2		0	20.4	19.6		0.4	0.2	17.2		0
21.5	0.4	0.5	20.5		0.1	0.9	18.8		0.7	16.2	17.5		1	1	14.1		0.6	20.3	20.1		0.3	0.4	19.5		0	0	18.4		0.2	0.6	19.1		0	0	18.4		0	0	17.2		0	20.4	19.6		0.5	0.2	17.2		0
22	0.4	0.5	20.5		0	0.9	18.8		0.7	16.1	17.5		1	1.1	12.8		0.6	20.2	20		0.3	0.4	19.5		0	0	18.4		0.2	0.6	19.1		0	0	18.4		0	0	17.2		0	20.4	19.6		0.5	0.2	17.2		0
22.5	0.4	0.5	20.5		0	0.9	18.8		0.7	16.1	17.6		1	1.1	12.8		0.5	20.2	20		0.3	0.4	19.5		0	0	18.4		0.2	0.6	19.1		0	0	18.4		0	0	17.2		0	20.5	19.6		0.5	0.2	17.2		0
23	0.4	0.5	20.5		0	0.9	18.8		0.6	16.3	17.6		1	1.1	12.8		0.5	20.3	20		0.2	0.4	19.6		0	0	18.4		0.2	0.6	19.1		0	0	18.4		0	0	17.2		0	20.5	19.6		0.5	0.2	17.3		0
23.5	0.4	0.5	20.5		0	0.9	18.8		0.6	16.3	17.6		1	1.1	12.8		0.5	20.3	20		0.3	0.4	19.5		0	0	18.4		0.2	0.6	19.1		0	0	18.4		0	0	17.3		0	20.5	19.7		0.5	0.3	17.4		0
24	0.4	0.5	20.5		0	0.9	18.8		0.6	16.3	17.6		1	1.1	12.8		0.5	20.3	20		0.3	0.4	19.5		0	0	18.4		0.2	0.6	19.1		0	0	18.4		0	0	17.3		0	20.5	19.7		0.5	0.3	17.4		0
[truncated: 32 more columns]
