# Supplementary material for: Benefits of jasmonate-dependent defenses against vertebrate herbivores in nature
Source: eLife. 2016 Jun 29;5:e13720. doi: 10.7554/eLife.13720 (PMC4927296; doi:10.7554/eLife.13720)
Supplement: Figure 4—source data 2. — DOI: http://dx.doi.org/10.7554/eLife.13720.019 [file elife-13720-fig4-data2.xlsx]

## Sheet: Nicotine complemented
	Bunnicula 1				Bunnicula 2				Jerome 1				Jerome 2				Maynard 1				Maynard 2				Moose 1				Moose 2				Nala 1				Nala 2				Pumbaa 1				Pumbaa 2				Scar 1
	Amount of pellet (g)
Time (h)	Alfalfa+Buffer	AOC+Nicotine	EV+Buffer		Alfalfa+Buffer	AOC+Nicotine	EV+Buffer		Alfalfa+Buffer	AOC+Nicotine	EV+Buffer		Alfalfa+Buffer	AOC+Nicotine	EV+Buffer		Alfalfa+Buffer	AOC+Nicotine	EV+Buffer		Alfalfa+Buffer	AOC+Nicotine	EV+Buffer		Alfalfa+Buffer	AOC+Nicotine	EV+Buffer		Alfalfa+Buffer	AOC+Nicotine	EV+Buffer		Alfalfa+Buffer	AOC+Nicotine	EV+Buffer		Alfalfa+Buffer	AOC+Nicotine	EV+Buffer		Alfalfa+Buffer	AOC+Nicotine	EV+Buffer		Alfalfa+Buffer	AOC+Nicotine	EV+Buffer		Alfalfa+Buffer
0.5	19.8	19.8	19.9		20	19.9	19.9		20	20	20		20.1	20	20		19.8	20	19.9		19.8	20	19.6		19.9	19.9	19.8		19.9	19.9	20		20	20	20.1		20	20	20		20.1	20.3	20		20	19.9	20		20.2
1	19.8	19.8	19.8		20	19.9	19.9		19.9	20.1	20		20.1	20	20.1		19.8	20	19.9		19.8	20	19.6		19.9	19.9	19.7		19.9	19.9	19.9		20	20	20		20	20	20		20.1	20.4	20		20	19.9	20		20.2
1.5	17.2	19.9	19.9		20	19.9	19.9		19.9	20.1	20.1		20.1	20	20.1		19.8	20.1	19.9		19.8	20.1	19.6		19.9	19.9	19.7		19.9	19.9	20		20	20	20		20	19.9	20		20.1	20.3	20.1		20	20	20		20.2
2	17.2	19.9	19.9		20	20	20		19.9	20.2	20.2		20.1	20	20.1		19.8	20.1	20		19.8	20.2	19.6		19.9	19.9	19.7		19.8	19.9	20		20	19.9	20		20	19.9	20		20.2	20.2	20.1		20	20	20		20.2
2.5	17.2	20	19.9		20	20	20		19.9	20.2	20.2		20.1	20.1	20.1		19.8	20.2	20		19.8	20.2	19.6		19.8	19.9	19.7		19.8	19.9	19.9		19.9	19.9	20		20	19.8	19.9		20.2	20.2	20.1		20	20	20		20.2
3	17.3	20	20		20.1	20	20		19.9	20.2	20.2		20.2	20.1	20.2		19.8	20.2	20		19.9	20.2	19.7		19.8	19.9	19.7		19.8	19.9	20		19.9	19.9	20		20	19.9	19.8		20.3	20.1	20.1		20.1	20	20.1		20.2
3.5	17.3	20.1	20		20.1	20	20		20	20.2	20.2		20.2	20.1	20.2		19.8	20.2	20.1		19.9	20.3	19.7		19.8	19.9	19.7		19.8	19.9	20		19.9	19.9	20		20	19.9	19.9		20.3	20.2	20.1		20.1	20	20.1		20.2
4	16.2	20.1	20		20.1	20	20.1		20	20.2	20.3		20.3	20.1	20.3		19.8	20.2	20.1		19.9	20.3	19.7		19.8	19.9	19.7		19.8	20	19.9		19.9	19.9	19.9		20	19.8	19.9		20.3	20.2	20.1		20.1	20	20.1		20.2
4.5	16.3	20.1	20.1		18.5	20	20.1		20	20.2	20.3		20.3	20.1	20.3		19.8	20.3	20.1		19.9	20.3	19.7		19.8	19.9	19.7		19.7	19.9	19.9		19.9	19.9	19.9		20	19.9	19.8		20.3	20.2	20.2		20.2	20.1	20.2		20.1
5	16.3	20.1	20.1		18.5	20	20		20	20.2	20.3		20.3	20.2	20.3		19.8	20.3	20.1		19.9	20.3	19.7		19.7	19.9	19.6		19.7	19.9	19.9		19.9	19.9	20		20	19.9	19.8		20.3	20.1	20.1		20.2	20.1	20.2		20.1
5.5	16.3	20.2	20.1		18.5	20	20		20	20.2	20.3		20.3	20.2	20.4		19.8	20.3	20.2		17.1	20.3	19.7		19.7	19.9	19.6		19.7	19.9	19.9		19.8	19.9	19.9		19.9	19.9	19.8		20.3	20.1	20.1		20.3	20.1	20.2		20.1
6	16.3	20.2	20.2		17.5	20	20		20	20.2	20.3		13.3	20.2	20.4		19	20.3	20.2		15.5	20.3	19.8		19.7	19.9	19.6		19.7	19.9	19.9		19.8	19.9	19.9		17	19.8	19.8		20.2	20.1	20		17	20.1	20.3		19.6
6.5	16.4	20.2	20.2		16	20	20		20	20.2	20.3		13.4	20.1	20.5		16.4	20.3	20.2		15.5	20.3	19.8		19.2	19.9	19.6		19.7	19.9	19.9		19.8	19.9	19.9		13.3	19.8	19.8		20.2	20.1	20		17	20.1	20.3		19.6
7	12.8	20.3	20.2		14.1	20	20		17	20.2	20.3		13.4	20.2	20.5		16.4	20.3	20.2		12.2	20.3	19.7		18.7	19.9	19.6		18.5	19.9	19.9		18.1	19.9	19.9		13.3	19.9	19.7		17.6	20.2	20		13	20.2	20.3		16.6
7.5	9.8	20.3	20.3		11.7	20.1	20		14.9	20.2	20.3		13.3	20.2	20.5		16.4	20.3	20.3		9.8	20.3	19.7		18.7	19.9	19.6		15.9	19.9	19.9		14.3	19.9	19.9		13.3	19.8	19.7		13.9	20.2	20		10.4	20.2	20.3		16.6
8	9.2	20.3	20.3		10.8	20.1	20.1		11.3	20.2	20.3		9.1	20.2	20.6		16.4	20.3	20.3		8	20.4	19.7		17.8	19.9	19.6		14.1	19.9	19.9		13.4	19.9	19.9		11	19.8	19.7		10.8	20.3	20		7	20.2	20.3		15.7
8.5	6.8	20.3	20.3		7.5	20.1	20.1		11.3	20.2	20.3		4.4	20.2	20.6		11.9	20.3	20.3		5.5	20.4	19.8		17.1	19.9	19.6		12.3	19.9	19.9		10.2	19.9	19.9		10.9	19.8	19.7		8.9	20.5	20		2.8	20.2	20.3		14.9
9	5.4	20.4	20.3		7.4	20.1	20		8.9	20.2	20.3		1.4	20.2	20.6		10.1	20	20.3		0	20.4	19.8		14.4	19.9	19.5		9.9	19.9	19.9		10.2	19.9	20		7.9	19.8	19.7		4.6	20.5	20		1.4	20.2	20.4		14.9
9.5	3.1	20.4	20.4		4.8	20.1	20.1		5.7	20.2	20.3		0.6	20.2	20.6		8.6	20.1	20.3		0	20.4	19.8		12.7	19.9	19.5		6.2	19.9	19.9		5.5	19.9	20		3.3	19.8	19.7		3.2	20.6	20		0.2	20.3	20.4		11.4
10	0.4	20.4	20.4		1.8	20.1	20		2.3	20.2	20.4		0.4	20.3	20.6		6.3	20.1	20.3		0	20.7	19.8		9.8	19.9	19.5		3.8	19.9	19.9		1.6	19.9	20		0.6	19.8	19.7		0.9	20.6	20.1		0.2	20.3	20.4		11.4
10.5	0	20.3	20.4		1.8	20.1	20		0.7	20.2	20.4		0.4	20.3	20.7		2.9	20.1	20.3		0	19.4	19.8		7.6	19.9	19.5		3.8	19.9	19.9		0	20	20		0.6	19.9	19.7		0.4	20.7	19.8		0.2	20.3	20.4		6.4
11	0	20.3	20.4		0	20.1	20		0.5	20	20.4		0.4	20.1	20.7		1.1	20.1	20.3		0	19.4	19.9		6.5	19.9	19.5		2.2	19.9	19.9		0	19.6	20.1		0.5	19.8	19.7		0.2	20.7	19.6		0.2	20.4	20.5		2.3
11.5	0	20.4	20.4		0	20.1	20		0.5	20	20.4		0.4	20.2	20.7		0.4	19.9	20.3		0	19.4	19.9		3	19.9	19.5		0.9	19.9	19.9		0	19.4	20.1		0.4	19.1	19		0.2	20.8	19.6		0.2	20.4	20.5		2.3
12	0	20.4	20.4		0	20.1	20		0.3	20.1	20.4		0.4	20.2	20.7		0.4	19.1	20.4		0	19.4	19.2		1.9	20	19.5		0.4	19.9	19.9		0	19.2	20.1		0.4	18.7	18.9		0.2	20.8	19.6		0.2	20.4	20.5		0.2
12.5	0	20.4	20.5		0	20.2	20		0.3	20.1	20.4		0.4	20.3	20.7		0.4	18.9	20.4		0	19.3	18.9		0	20	19.6		0	19.9	20		0	19.4	20.2		0.4	18.6	18.9		0.2	20.8	19.6		0.3	20.4	20.6		0.2
13	0	20.4	20.5		0	20.2	20		0.3	20.1	20.4		0.4	20.3	20.7		0.4	18.9	20.4		0	19.3	18.9		0	20	19.6		0	19.9	20		0	19.1	20.1		0.4	18.7	19		0.2	20.9	19.6		0.3	20.3	19.9		0.2
13.5	0	20.4	20.5		0	20.2	20.1		0	20.1	20.5		0.4	20.3	20.8		0.4	18.3	20.4		0	19.3	19		0	20	19.6		0	20	20		0	19.2	20.2		0.5	18.7	19		0.2	20.9	19.5		0.3	20.3	20		0
14	0	20.5	20.5		0	20.2	20.1		0	20.1	20.3		0.5	20.3	20.8		0.4	19.3	20.4		0	19.3	19		0	20	19.6		0	20	20		0	19	20.3		0.5	18.7	19		0.3	20.5	19.5		0.3	20.3	20		0
14.5	0	20.5	20.6		0	20.2	20.1		0	20.1	20.4		0.5	20.4	20.3		0.4	18.4	20.4		0	19.3	19		0	20	19.7		0	20.1	20.1		0	19.2	20.3		0.5	18.7	19.1		0.3	20.5	19.5		0.3	20.4	20.1		0
15	0	20.5	20.6		0	20.2	20.2		0	20.2	20.4		0.5	20.4	16.7		0.4	18.4	20.5		0	19.3	17.5		0	20.1	19.7		0	20.1	20.1		0	19.1	20		0.5	18.8	19.1		0.3	20.5	19.5		0.3	20.4	20.1		0
15.5	0	20.5	20.6		0	20.2	20.2		0	20.3	20.4		0.6	20.5	16.7		0.4	18.5	20.5		0	19.4	17.5		0	20.1	19.7		0	20.1	20.1		0	19.1	20.4		0.5	18.8	19.1		0.3	20.5	19.6		0.3	20.4	20.1		0
16	0	20.6	20.6		0	20.3	20.2		0	20.2	20.4		0.6	20.5	16.8		0.4	18.5	20.5		0	19.4	17.5		0	20.1	19.7		0	20.1	20.2		0	19.1	20.4		0.5	18.8	19.2		0.3	20.5	19.6		0.3	20.4	20.1		0
16.5	0	20.6	20.6		0	20.3	20.2		0	20.3	20.4		0.6	20.5	16.9		0.4	18.5	20.5		0	19.4	17.5		0	20.1	19.7		0	20.1	19.7		0	19	20.4		0.6	18.8	19.2		0.3	20.6	19.6		0.3	20.4	20.1		0
17	0	20.6	20.7		0	20.3	20.2		0	20.3	20.4		1	20.3	17		0.4	17.6	20.5		0	19.4	17.5		0	20.1	19.7		0	20.2	19.8		0	19	20.5		0.6	18.8	19.2		0.3	20.6	19.6		0.3	20.4	20.1		0
17.5	0	20.6	20.7		0	20.3	20.3		0	20.3	20.4		0.6	20.3	17		0.4	17.6	20.6		0	19.4	17.6		0	20.1	19.7		0	20.2	19.8		0	19.2	20.5		0.6	18.8	19.2		0.3	20.6	19.7		0.3	20.4	20.2		0
18	0	20.6	20.7		0	20.3	20.3		0	20.3	20.5		0.6	20.4	17		0.5	17.3	20.6		0	19.5	16.7		0	20.1	19.7		0	20.2	19.6		0	19	20.5		0.6	18.9	19.3		0.3	20.7	19.7		0.3	20.4	20.2		0
18.5	0	20.6	20.7		0	20.3	20.3		0	20.3	20.5		0.6	20.4	17.1		0.5	16.9	20.6		0	19.5	13.8		0	20.1	19.8		0	20.2	19.6		0	19.2	20.5		0.6	19	19.3		0.3	20.7	19.7		0.3	20.5	20.2		0
19	0	20.6	20.7		0	20.3	20.3		0	20.3	20.5		0.4	20.4	17.1		0.5	16.8	20.7		0	19.5	13.8		0	20.1	19.8		0	19.7	19.6		0	19.4	20.5		0.6	19	19.3		0.3	20.8	19.7		0.3	20.5	20.1		0
19.5	0	20.6	20.7		0	20.3	20.3		0	20.4	20.5		0.4	20.4	17.1		0.5	16.9	20.7		0	19.5	13.8		0	20.1	19.8		0	19.6	19.6		0	19	20.6		0.7	19	19.3		0.3	20.8	19.7		0.3	20.5	20.1		0
20	0	20.7	20.7		0	20.4	20.3		0	20.3	20.5		0.4	20.2	17.1		0.4	16.9	20.7		0	19.6	13.8		0	20.1	19.8		0	19.6	19.7		0	19	20.6		0.7	19	19.3		0.3	20.8	19.7		0.3	20.5	20.1		0
20.5	0	20.7	20.8		0	20.4	20.3		0	20.4	20.5		0.4	19.9	17.1		0.5	16.9	20.7		0	19.5	13.3		0	20.1	19.8		0	19.6	19.7		0	18.9	20.6		0.7	19	19.4		0.4	20.9	19.8		0.3	20.5	20		0
21	0	20.7	20.8		0	20.4	20.4		0	20.4	20.5		0.4	19.8	17.2		0.4	16.9	20.7		0	19.5	13.3		0	20.1	19.8		0	19.6	19.7		0	18.6	20.6		0.7	18.9	19.4		0.4	20.9	19.8		0.3	20.6	20.1		0
21.5	0	20.7	20.8		0	20.4	20.4		0	20.4	20.5		0.4	18	15.7		0.4	17	20.7		0	19.5	13.4		0	20.2	19.8		0	19.6	19.7		0	18.9	20.7		0.8	18.9	19.4		0.4	20.9	19.8		0.4	20.6	20		0
22	0	20.7	20.8		0	20.4	20.4		0	20.5	20.3		0.4	18	15.7		0.5	16.9	20.8		0	19.5	13.4		0	20.1	19.8		0	19.6	19.7		0	19.1	20.6		0.8	18.9	19.4		0.4	21	19.9		0.4	20.6	20		0
22.5	0	20.7	20.8		0	20.4	20.4		0	20.2	20.3		0.4	18	15.2		0.5	16.9	20.8		0	19.5	13.4		0	20.2	19.8		0	19.6	19.7		0	18.9	20.5		0.8	18.9	19.5		0.4	21	19.9		0.4	20.6	20.1		0
23	0	20.7	20.8		0	20.4	20.4		0	20.2	20.3		0.4	18	14.8		0.4	17	20.8		0	19.6	13.4		0	20.2	19.8		0	19.6	19.7		0.2	19	20.5		0.8	19	19.5		0.6	21	19.9		0.4	20.7	20.1		0
23.5	0	20.8	20.9		0	20.4	20.4		0	20.2	20.4		0.4	18	14.7		0.5	17	20.8		0	19.6	13.4		0	20.2	19.8		0	19.6	19.7		0.3	19	20.6		0.8	19	19.5		0.6	21	19.9		0.4	20.7	19.5		0
24	0	20.8	20.9		0	20.4	20.4		0	20.2	20.4		0.4	18	14.7		0.5	17	20.8		0	19.6	13.4		0	20.2	19.8		0	19.6	19.7		0.3	19	20.6		0.8	19	19.5		0.6	21	19.9		0.4	20.7	19.5		0
[truncated: 36 more columns]
