# Supplementary material for: Benefits of jasmonate-dependent defenses against vertebrate herbivores in nature
Source: eLife. 2016 Jun 29;5:e13720. doi: 10.7554/eLife.13720 (PMC4927296; doi:10.7554/eLife.13720)
Supplement: Figure 4—source data 3. — DOI: http://dx.doi.org/10.7554/eLife.13720.020 [file elife-13720-fig4-data3.xlsx]

## Sheet: Dryness effect
Genotype	Dryiness	Caffeoylputrescine (ug/gTissue)	Dicaffeoyl spermidine (ug/gTissue)	Ferolyl spermidine (ug/gTissue)	Coumaryl putrescine (ug/gTissue)	Caffeoyl spermidine (ug/gTissue)	Dicoumaryl spermidine (ug/gTissue)	Ferolyl putrescine (ug/gTissue)	Diferuloyl spermidine (ug/gTissue)	Nicotine (mg/gTissue)	Chlorogenic acid (µg/gTissue)	Rutin (µg/gTissue)	DTGs (peak area/gTissue)
EV	Fresh	462.346	801.593	0	0	26.4635	0	270.209	0	4.87563	158.536	660.007	8.03497
EV	Fresh	25.6049	78.7781	0	0	13.391	0	30.7416	0	1.9665	73.0165	323.332	1.2761
EV	Fresh	911.795	1502.02	0	0	33.1818	18.4525	911.795	0	4.22633	336.987	715.115	16.2892
EV	Fresh	989.923	2148.14	0	0	26.5869	60.4171	870.653	0	3.37851	294.088	618.386	14.3562
EV	Fresh	388.973	1133.77	0	0	47.5342	32.908	431.98	0	2.92405	227.894	591.715	8.35278
EV	Dry	2.0513	6.75828	6.56026	2.02261	2.41351	0	0.813953	5.01173	0.960613	0	25.0931	9.82377
EV	Dry	3.2769	6.23256	3.72652	0	9.66957	5.25837	0	4.09931	1.5741	0	38.3099	12.4968
EV	Dry	6.72918	13.0519	4.20286	4.52608	8.90861	2.33875	0	5.49502	1.55752	6.72257	46.889	20.17
EV	Dry	0	0	0	0	0	0	0	0	0.000204971	9.99509	78.697	1.63532
EV	Dry	11.5977	120.478	2.00713	2.46877	4.34607	2.80256	12.8764	0	1.1671	39.117	189.311	7.94557
AOC	Fresh	0	0	0	0	0	0	0	0	0.00418543	253.9	1002	0
AOC	Fresh	0	0	0	0	0	0	0	0	0.0032056	299.501	982.42	0
AOC	Fresh	0	13.7959	0	0	35.991	0	0	0	0.577697	415.878	1315.37	0
AOC	Fresh	0	39.4376	0	0	28.7193	0	0	0	0.553452	288.206	858.551	0
AOC	Fresh	0	0	0	0	24.7656	0	0	0	0.347756	340.995	1104.12	0
AOC	Dry	0	0	0	0	4.50284	0	0	0	0.0469012	116.386	454.459	0
AOC	Dry	1.34406	48.6275	15.7762	0.943332	25.2895	2.76533	0.978735	8.10673	0.242494	56.777	299.418	0
AOC	Dry	3.88034	38.8096	10.8896	4.16483	19.9265	5.09963	2.95113	6.32753	0.242117	61.8618	282.95	0
AOC	Dry	3.55999	8.82022	6.08381	0	15.4205	1.68292	0	8.5729	0.365408	77.3709	492.622	0
AOC	Dry	3.1581	39.5903	5.5351	4.45838	6.79749	0	0	5.38328	0.320864	45.9981	325.915	0
