# Supplementary material for: Benefits of jasmonate-dependent defenses against vertebrate herbivores in nature
Source: eLife. 2016 Jun 29;5:e13720. doi: 10.7554/eLife.13720 (PMC4927296; doi:10.7554/eLife.13720)
Supplement: Figure 4—source data 4. — DOI: http://dx.doi.org/10.7554/eLife.13720.021 [file elife-13720-fig4-data4.xlsx]

## Sheet: Nicotine in pellets
File Name	Nicotine (mg/gDW)
Alfalfa	LOD
Alfalfa	LOD
Alfalfa	LOD
Alfalfa	LOD
Alfalfa	LOD
Alfalfa+Buffer	LOD
Alfalfa+Buffer	LOD
Alfalfa+Buffer	LOD
Alfalfa+Buffer	LOD
Alfalfa+Buffer	LOD
EV	0.75271
EV	1.01647
EV	0.936819
EV	1.00674
EV	0.912017
EV+Buffer	0.997374
EV+Buffer	0.735123
EV+Buffer	0.887897
EV+Buffer	0.914207
EV+Buffer	1.28864
AOC	0.153365
AOC	0.156152
AOC	0.180492
AOC	0.199982
AOC	0.300807
AOC+Nicotine	0.952229
AOC+Nicotine	0.917865
AOC+Nicotine	1.03948
AOC+Nicotine	1.12353
AOC+Nicotine	1.08574
